# Supplementary material for: Forecasting Disease Burden with a Dynamic Transmission Model of Human Papillomavirus and Recurrent Respiratory Papillomatosis in the United States
Source: Viruses. 2024 Aug 11;16(8):1283. doi: 10.3390/v16081283 (PMC11359546; doi:10.3390/v16081283)
Supplement: Supplementary file 1 [file viruses-16-01283-s001.zip]

Archive with 1 entries (1 files):
- viruses-3112046-supplementary.pdf
